# Supplementary material for: Ultra-depleted hydrogen isotopes in hydrated glass record Late Cretaceous glaciation in Antarctica
Source: Nat Commun. 2022 Sep 7;13:5209. doi: 10.1038/s41467-022-32736-9 (PMC9452555; doi:10.1038/s41467-022-32736-9)
Supplement: Supplementary file 3 — Supplementary Data 1 [file 41467_2022_32736_MOESM3_ESM.xlsx]

## Sheet: Sheet1
Sample	Unit	H2O(t)	dD, ‰
BR12_5	Crystalline Layer	0.589513	-139.518
BR12_8	Crystalline Layer	0.437375	-134.3
BR12_16	Crystalline Layer	0.17	-96.3
BR12_18	Crystalline Layer	0.70791	-121.899
BR12_110	Crystalline Layer	0.358961	-135.473
BR12_24	Diffuse	1.12	-113
BR12_26	Diffuse	1.96	-88
BR12_112	Marginal Layer	4.4768	-104.124
BR12_10	Marginal Layer	5.30431	-134.348
BR12_7	Marginal Layer	4.60931	-150.595
BR12_96	Massive	0.991517	-117.318
BR12_80	Massive/Diffuse	0.72	-88.1
BR12_6	Vitrophyre Layer	2.66702	-251.966
BR12_9	Vitrophyre Layer	1.87	-238
BR12_15	Vitrophyre Layer	2.33	-168.7
BR12_17	Vitrophyre Layer	2.05355	-227.923
BR12_38	Vitrophyre Layer	1.96	-294.5
BR12_46	Vitrophyre Layer	1.94	-268.8
BR12_79	Vitrophyre Layer	2.01689	-230.18
BR12_119	Vitrophyre Pod	2.17159	-315.106
BR12_120	Vitrophyre Pod	1.91	-250.5
BR12_121	Vitrophyre Pod	1.82662	-308.824
BR12_122	Vitrophyre Pod	2.5102	-268.305
BR12_123	Vitrophyre Pod	1.88283	-322.689
BR12_124	Vitrophyre Pod	2.50066	-324.781
