# Supplementary material for: Ultra-depleted hydrogen isotopes in hydrated glass record Late Cretaceous glaciation in Antarctica
Source: Nat Commun. 2022 Sep 7;13:5209. doi: 10.1038/s41467-022-32736-9 (PMC9452555; doi:10.1038/s41467-022-32736-9)
Supplement: Supplementary file 4 — Supplementary Data 2 [file 41467_2022_32736_MOESM4_ESM.xlsx]

## Sheet: Sheet1
Triple oxygen isotope of Butcher Ridge Igneous Complex , VSMOW
		δ18O	d18O, VSMOW	D'17O	D'17O, 0.5305 VSMOW	±1 stdev	n, repetitions x8
BR12-80 glass		6.75636	6.779	3.5197	-0.065	0.011	6
BR12-124 glass		9.19842	9.241	4.79324	-0.087	0.006	6
UWG-2 garnet standard concurrently run			5.314		-0.052		6
UWG-2 nominal value*			5.75		-0.06
Mantle Olivines run at University Orogen lab concurrently (26 samples)			5.298		-0.049	0.008
errors on d18O and D17O are ±0.1‰ and ±0.01‰ respectively
*MF Miller, A Pack, IN Bindeman, RC Greenwood (2020)
Standardizing the reporting of Δʹ17O data from high precision oxygen triple-isotope ratio measurements of silicate rocks and minerals
Chemical Geology 532, 119332
