# Supplementary material for: Ultra-depleted hydrogen isotopes in hydrated glass record Late Cretaceous glaciation in Antarctica
Source: Nat Commun. 2022 Sep 7;13:5209. doi: 10.1038/s41467-022-32736-9 (PMC9452555; doi:10.1038/s41467-022-32736-9)
Supplement: Supplementary file 6 — Supplementary Data 4 [file 41467_2022_32736_MOESM6_ESM.xlsx]

## Sheet: Sheet1
											Corrected										Blanks
	N	Power	Age	±1σ	Ca/K	±1σ	Cl/K	±1σ	%40Ar	40Ar*/39ArK	40Ar	±1σ	39Ar	±1σ	38Ar	±1σ	37Ar	±1σ	36Ar	±1σ	40Ar	±1σ	39Ar	±1σ	38Ar	±1σ	37Ar	±1σ	36Ar	±1σ	ICH1	±1σ	ICAX	±1σ	ICL1	±1σ	ICL2	±1σ	ICCDD	±1σ	RunDate	Δt3	J	±1σ	39Ar Decay	37Ar Decay	LambdaK	Monitor age	Monitor Name
		%	(Ma)	(Ma)					(%)		(fA)		(fA)		(fA)		(fA)		(fA)		(fA)		(fA)		(fA)		(fA)		(fA)													(days)
BR124
	1	TF	90.6592	4.36869	1.59256	0.910602	0.0224695	0.063447	63.7696	2.78913	4.62232	0.0240155	0.72074	0.00839909	0.0181877	0.0118578	0.00854661	0.0101436	0.00888874	0.000205692	1.47144	0.0256582	0.00940426	0.00981296	0.00719494	0.0100835	0.00344561	0.0100518	0.00504816	0.000160924	1	0	1.0744	0.0001	1.0633	0.000124473	1.05381	0.00129094	1.03066	0.00139819	2019-10-17 10:23:51	170.039	0.0182077	0.000123753	1.00113	23.126	5.464e-10	28.201	FCT-1
	2	TF	90.5369	2.32067	1.10286	0.354419	-0.00301886	0.025618	53.0602	2.78528	10.6123	0.0221702	1.78138	0.00964739	0.0167198	0.012234	0.0149259	0.0103779	0.018456	0.000353343	1.22372	0.0209468	-0.00581391	0.00850854	-0.00336303	0.00993056	-0.0113569	0.00929513	0.00380179	0.00016228	1	0	1.0744	0.0001	1.0633	0.000124473	1.05381	0.00129094	1.03066	0.00139819	2019-10-17 11:05:12	170.068	0.0182077	0.000123753	1.00113	23.1391	5.464e-10
	3	TF	88.5495	2.93323	1.2381	0.505216	-0.00707569	0.0376762	44.8211	2.72264	8.69652	0.0229629	1.23217	0.0100073	0.0265317	0.0116497	-0.00229198	0.0100632	0.0177149	0.000293697	1.15028	0.0210355	-0.00319581	0.00908721	0.00468089	0.0111032	-0.0176981	0.00941634	0.00390716	0.000146726	1	0	1.0744	0.0001	1.0633	0.000124473	1.05381	0.00129094	1.03066	0.00139819	2019-10-17 11:46:29	170.097	0.0182077	0.000123753	1.00113	23.1522	5.464e-10
	4	TF	82.5868	4.04775	-1.44761	0.675518	-0.00368895	0.046751	39.8781	2.53514	7.11143	0.0252418	0.925598	0.00965794	0.0122277	0.0099783	-0.0386198	0.00955185	0.0153215	0.000292257	1.26539	0.023013	0.0040357	0.00888574	0.0039728	0.010874	0.00423168	0.00971276	0.00403189	0.000167646	1	0	1.0744	0.0001	1.0633	0.000124473	1.05381	0.00129094	1.03066	0.00139819	2019-10-17 12:27:47	170.126	0.0182077	0.000123753	1.00113	23.1653	5.464e-10
	5	TF	101.717	4.68531	1.8989	0.885657	0.0508437	0.0599732	56.8296	3.13889	4.83359	0.0227475	0.701898	0.00856885	0.0215463	0.0102279	0.0202862	0.00944673	0.00931487	0.000236494	1.09952	0.0210145	0.0258709	0.00949774	-0.000433938	0.00939326	0.0124766	0.00904224	0.00389511	0.000129916	1	0	1.0744	0.0001	1.0633	0.000124473	1.05381	0.00129094	1.03066	0.00139819	2019-10-17 13:09:06	170.154	0.0182077	0.000123753	1.00113	23.1785	5.464e-10
	6	TF	82.9119	2.81475	-0.325908	0.456121	0.0512118	0.0340204	47.5281	2.54535	8.03517	0.0228162	1.27654	0.00889914	0.0212503	0.01134	-0.00529506	0.00870857	0.0154224	0.000294476	1.12269	0.0229229	-0.0179694	0.00894798	-0.00891124	0.00992695	0.0124049	0.00948728	0.0036443	0.000150874	1	0	1.0744	0.0001	1.0633	0.000124473	1.05381	0.00129094	1.03066	0.00139819	2019-10-17 15:39:35	170.259	0.0182077	0.000123753	1.00113	23.2263	5.464e-10
	7	TF	86.4281	2.3076	0.749126	0.45407	0.00730883	0.0312453	66.5381	2.65587	6.87986	0.0226434	1.43909	0.008787	0.0102835	0.0111797	0.0127964	0.0101345	0.0100641	0.000248437	1.08622	0.0217252	0.0185648	0.0094806	-0.0091754	0.0105988	0.0137515	0.0100179	0.0036808	0.000151406	1	0	1.0744	0.0001	1.0633	0.000124473	1.05381	0.00129094	1.03066	0.00139819	2019-10-17 16:20:56	170.287	0.0182077	0.000123753	1.00113	23.2395	5.464e-10
	8	TF	96.5565	2.24732	0.210667	0.451788	0.00790378	0.0336721	68.0456	2.97539	6.87237	0.0213083	1.33095	0.00948656	0.0316491	0.0113511	0.000514198	0.00921234	0.0093686	0.000207872	0.990287	0.0200395	-0.000368398	0.0092756	0.00974401	0.010566	-0.000867277	0.00951028	0.00323439	0.000144174	1	0	1.0744	0.0001	1.0633	0.000124473	1.05381	0.00129094	1.03066	0.00139819	2019-10-17 17:02:14	170.316	0.0182077	0.000123753	1.00113	23.2527	5.464e-10
	9	TF	134.531	3.34028	1.41318	0.444973	0.0436704	0.0299468	40.3267	4.18926	16.6575	0.0249428	1.49447	0.00880675	0.0372233	0.00979885	0.0336489	0.0106014	0.0345268	0.000432069	1.36243	0.026084	0.0144774	0.00909226	-0.0131068	0.011561	0.0123585	0.00961594	0.0043964	0.000163534	1	0	1.0744	0.0001	1.0633	0.000124473	1.05381	0.00129094	1.03066	0.00139819	2019-10-17 17:43:34	170.345	0.0182077	0.000123753	1.00113	23.2659	5.464e-10
	10	TF	86.8016	6.08424	4.05823	1.35084	-0.156431	0.0988578	49.2448	2.66762	3.61682	0.0217228	0.493828	0.00890704	0.000563217	0.010872	0.0108889	0.0101439	0.00775458	0.000195874	0.988444	0.0209524	0.0208148	0.00927815	0.0149018	0.0120072	-0.0140595	0.00966284	0.00322512	0.000143383	1	0	1.0744	0.0001	1.0633	0.000124473	1.05381	0.00129094	1.03066	0.00139819	2019-10-17 18:24:54	170.374	0.0182077	0.000123753	1.00113	23.2791	5.464e-10
	11	TF	93.1538	1.26983	-0.06398	0.265696	-0.0203531	0.0132369	64.1579	2.86785	16.046	0.0214456	3.25917	0.0105443	0.0414825	0.010759	-0.00337646	0.00953339	0.0218287	0.000323246	1.56676	0.0213817	0.00845484	0.0087065	0.0241366	0.0101629	0.0169737	0.0100388	0.00500652	0.000172859	1	0	1.0744	0.0001	1.0633	0.000124473	1.05381	0.00129094	1.03829	0.00409016	2019-11-02 11:39:28	186.092	0.0182077	0.000123753	1.00124	31.7532	5.464e-10
	16	TF	109.37	3.96059	1.46303	1.57914	-0.00479852	0.0387499	48.484	3.40414	8.84591	0.0257051	1.11386	0.00878071	0.0151093	0.0116506	-0.0166383	0.00881129	0.0172677	0.000298295	1.22976	0.0223009	0.0146541	0.00900147	0.0130464	0.00870493	-0.0157699	0.00961257	0.00414064	0.00016638	1	0	1.07378	0.000126346	1.06221	0.000366756	1.05145	0.00112416	1.02979	0.00190865	2019-12-10 11:00:15	224.106	0.0180868	0.000226794	1.00151	67.219	5.463e-10
	18	TF	89.18	2.87868	-0.477379	1.04926	-0.0294238	0.0259732	75.3888	2.76031	11.1744	0.0229079	1.75923	0.0094218	0.01355	0.0111889	-0.0256835	0.00982291	0.0210084	0.000338009	4.75538	0.0243567	-0.00549394	0.00907121	0.00997771	0.0110269	0.00906004	0.00991567	0.0159634	0.000269125	1	0	1.07378	0.000126346	1.06221	0.000366756	1.05145	0.00112416	1.02979	0.00190865	2019-12-10 12:20:50	224.162	0.0180868	0.000226794	1.00151	67.2934	5.463e-10
	19	TF	88.716	3.02537	0.776219	1.29514	0.024378	0.0343086	55.2463	2.7456	7.86084	0.0218719	1.43415	0.0111145	0.0138897	0.0112666	-0.0131515	0.00942063	0.0135708	0.000284577	0.984735	0.0222298	0.0246396	0.00914997	-0.00712357	0.0118616	0.00206144	0.00976784	0.00334372	0.000143318	1	0	1.07378	0.000126346	1.06221	0.000366756	1.05145	0.00112416	1.02979	0.00190865	2019-12-10 13:01:06	224.19	0.0180868	0.000226794	1.00151	67.3305	5.463e-10
	20	TF	76.4636	4.34113	-4.22058	2.0386	-0.00715391	0.0534312	51.8801	2.35844	4.87773	0.0250906	0.86016	0.00972752	-0.00618628	0.010748	-0.0361701	0.00890017	0.00937379	0.000210102	1.03707	0.0228379	0.00601097	0.00908453	-0.00151314	0.0113673	0.0150961	0.00962542	0.00376869	0.000147886	1	0	1.07378	0.000126346	1.06221	0.000366756	1.05145	0.00112416	1.02979	0.00190865	2019-12-10 14:59:45	224.273	0.0180868	0.000226794	1.00151	67.4402	5.463e-10
	21	TF	100.208	5.21428	2.17898	2.05864	0.0753447	0.0537333	38.1171	3.1111	7.81589	0.0233356	0.872673	0.010478	0.013701	0.0097711	-0.0126228	0.00977434	0.017456	0.000325521	0.947098	0.0226025	0.0143167	0.00870553	-0.0174734	0.0122595	-0.00108074	0.00882119	0.00316797	0.000136343	1	0	1.07378	0.000126346	1.06221	0.000366756	1.05145	0.00112416	1.02979	0.00190865	2019-12-10 15:40:02	224.301	0.0180868	0.000226794	1.00151	67.4775	5.463e-10
	22	TF	80.2771	2.06809	-1.88467	0.81049	0.00640652	0.0208995	53.5906	2.47867	10.5715	0.0210903	2.07259	0.00910154	0.0276609	0.0112217	-0.0437464	0.00940734	0.0174398	0.000313752	0.986879	0.02053	-0.00881513	0.00888564	0.00417335	0.00992278	0.00728033	0.00859165	0.00334335	0.000160041	1	0	1.07378	0.000126346	1.06221	0.000366756	1.05145	0.00112416	1.02979	0.00190865	2019-12-10 16:20:20	224.329	0.0180868	0.000226794	1.00151	67.5148	5.463e-10
	23	TF	74.6996	2.41897	0.620089	0.995393	-0.0269795	0.0208293	56.3035	2.30292	8.1835	0.0236202	1.79138	0.00974423	0.0114308	0.0092561	-0.00128615	0.00955256	0.0136871	0.000305963	0.940349	0.0201181	-0.00628679	0.00893381	0.0246865	0.00885454	0.0157298	0.00939893	0.00310922	0.000159145	1	0	1.07378	0.000126346	1.06221	0.000366756	1.05145	0.00112416	1.02979	0.00190865	2019-12-10 17:25:56	224.374	0.0180868	0.000226794	1.00151	67.5755	5.463e-10
BR122	01	TF	72.1176	3.94135	0.00314759	0.587388	0.015391	0.0376486	27.4851	2.17865	10.3201	0.0242753	1.12554	0.00906213	0.039706	0.0104555	-0.00653768	0.00967879	0.0253494	0.000361877	1.36842	0.0243783	0.0120502	0.008852	0.0133529	0.0100593	0.0159992	0.00917037	0.00436872	0.000160252	1	0	1.0744	0.0001	1.0633	0.000124473	1.05381	0.00129094	1.03511	0.00497208	2019-10-21 15:07:50	174.237	0.018448	0.000123879	1.00116	25.1247	5.464e-10
	02	TF	113.544	1.91451	0.302273	0.459847	-0.0626188	0.0304562	84.934	3.4695	7.57027	0.0219829	1.59875	0.00841584	0.00318279	0.012144	0.000588973	0.0105945	0.00716538	0.000199541	1.07651	0.0217299	0.0210168	0.00809309	0.0130056	0.0113884	0.00979413	0.0103262	0.00396213	0.000140649	1	0	1.0744	0.0001	1.0633	0.000124473	1.05381	0.00129094	1.03511	0.00497208	2019-10-21 15:49:12	174.265	0.018448	0.000123879	1.00116	25.139	5.464e-10
	03	TF	96.7815	2.28957	0.653622	0.406983	0.0233751	0.0264112	56.4118	2.94366	9.7627	0.0267205	1.66485	0.0096884	0.0151969	0.0098312	0.0079103	0.0099063	0.0157958	0.000296996	1.0345	0.0203562	0.00515523	0.00877316	-0.0225313	0.0115269	-0.00750601	0.00950857	0.00331441	0.0001497	1	0	1.0744	0.0001	1.0633	0.000124473	1.05381	0.00129094	1.03511	0.00497208	2019-10-21 16:30:34	174.294	0.018448	0.000123879	1.00116	25.1532	5.464e-10
	04	TF	164.074	2.72137	0.380138	0.192651	0.0197475	0.0139476	37.0753	5.0841	49.2583	0.0234737	3.5403	0.00994037	0.0599815	0.0124364	0.00399178	0.0107791	0.102852	0.00082917	0.95631	0.0210718	0.0112077	0.00904859	-0.00304974	0.0114747	-0.00320918	0.00852342	0.003474	0.000124165	1	0	1.0744	0.0001	1.0633	0.000124473	1.05381	0.00129094	1.03511	0.00497208	2019-10-21 17:11:55	174.323	0.018448	0.000123879	1.00116	25.1675	5.464e-10
BR120	01	TF	100.243	3.02583	0.135795	0.277994	8.03617e-05	0.0186571	24.5559	3.03737	30.3842	0.0221196	2.37501	0.00933089	0.0486148	0.0108847	0.0153186	0.00987171	0.0767579	0.000665319	1.33518	0.0208874	0.0158897	0.00955688	0.00670947	0.0104574	0.016992	0.00965387	0.00484633	0.000179458	1	0	1.0744	0.0001	1.0633	0.000124473	1.05381	0.00129094	1.03032	0.000583831	2019-10-19 12:41:20	172.135	0.018536	0.000124591	1.00114	24.1032	5.464e-10
	02	TF	86.1153	2.84027	0.628419	0.271228	0.0235959	0.0181842	30.6982	2.59915	20.6928	0.023671	2.29809	0.0092827	0.0352428	0.00912925	0.0201422	0.00916519	0.0484758	0.000617818	1.16372	0.0231876	-0.00308224	0.00885121	-0.0133212	0.0112136	0.00881839	0.00954308	0.00387205	0.000150769	1	0	1.0744	0.0001	1.0633	0.000124473	1.05381	0.00129094	1.03032	0.000583831	2019-10-19 13:22:39	172.164	0.018536	0.000124591	1.00114	24.1168	5.464e-10
	03	TF	89.1417	1.96727	0.40036	0.257327	-0.018408	0.0163251	35.6579	2.69274	21.8605	0.0258796	2.77233	0.00823654	0.0226024	0.0109794	0.00886352	0.0113093	0.0475849	0.000491028	0.949699	0.0219775	-0.00261421	0.00913739	0.00240319	0.0110218	0.00831471	0.00989445	0.00339889	0.000155803	1	0	1.0744	0.0001	1.0633	0.000124473	1.05381	0.00129094	1.03032	0.000583831	2019-10-19 14:45:14	172.221	0.018536	0.000124591	1.00114	24.1441	5.464e-10
	04	TF	126.289	2.21593	0.354908	0.24104	0.0032523	0.0163976	39.2258	3.85414	25.7256	0.0261507	2.51573	0.0103599	0.0354094	0.00991458	0.00895217	0.00799045	0.0528675	0.000502678	0.930998	0.0225289	-0.00814027	0.00886113	-0.00207478	0.0102468	0.00321237	0.0100469	0.00333442	0.000160282	1	0	1.0744	0.0001	1.0633	0.000124473	1.05381	0.00129094	1.03032	0.000583831	2019-10-19 15:26:35	172.25	0.018536	0.000124591	1.00114	24.1578	5.464e-10
	05	TF	97.9198	2.23767	0.58274	0.306213	-0.0295206	0.0204767	51.7382	2.96506	13.0308	0.0263821	2.05243	0.00987768	0.0200557	0.00984933	0.0137769	0.00974338	0.0229164	0.000390967	1.35145	0.0232064	0.00273007	0.00876636	0.00936869	0.010533	-0.00649596	0.00859707	0.00435792	0.000156508	1	0	1.0744	0.0001	1.0633	0.000124473	1.05381	0.00129094	1.03624	0.000654793	2019-10-20 11:02:03	173.066	0.018536	0.000124591	1.00115	24.5505	5.464e-10
	06	TF	92.9853	2.12183	1.09015	0.244351	-0.0153788	0.0170251	38.2177	2.81182	19.6998	0.0224237	2.51189	0.00917079	0.0246476	0.0116036	0.024001	0.00857491	0.0416751	0.000482322	1.19168	0.021754	-0.00451799	0.00853846	0.000636444	0.00909593	-0.0284611	0.00942109	0.0040778	0.000152919	1	0	1.0744	0.0001	1.0633	0.000124473	1.05381	0.00129094	1.03624	0.000654793	2019-10-20 11:43:21	173.095	0.018536	0.000124591	1.00115	24.5644	5.464e-10
	07	TF	103.034	2.18582	0.826415	0.279739	0.0429466	0.0191322	44.3283	3.12432	18.4549	0.0230595	2.48209	0.0105144	0.03178	0.0107285	0.0170833	0.0101941	0.0356681	0.000480975	1.04233	0.0227673	0.0149498	0.00905854	-0.0313485	0.0122282	-0.0146061	0.0100531	0.00383386	0.000162932	1	0	1.0744	0.0001	1.0633	0.000124473	1.05381	0.00129094	1.03624	0.000654793	2019-10-20 12:24:43	173.123	0.018536	0.000124591	1.00115	24.5783	5.464e-10
	08	TF	116.889	1.40158	0.876242	0.246535	0.0100671	0.0172928	67.8642	3.55803	14.8318	0.0215985	2.65022	0.00933772	0.0315501	0.0113522	0.0316079	0.00971669	0.0179345	0.000289159	1.0048	0.0240725	0.0094623	0.00841804	-0.014779	0.0108237	0.00739851	0.00929951	0.00321035	0.000135165	1	0	1.0744	0.0001	1.0633	0.000124473	1.05381	0.00129094	1.03624	0.000654793	2019-10-20 13:06:02	173.152	0.018536	0.000124591	1.00115	24.5923	5.464e-10
	09	TF	169.794	1.96857	0.187143	0.0749146	0.00141089	0.00531774	28.9236	5.24466	153.965	0.0286517	8.42178	0.00992681	0.193461	0.0117142	0.0338232	0.00935428	0.358462	0.0016028	1.07914	0.0236323	-0.0054208	0.00807087	0.0158635	0.0100804	0.0142446	0.00916406	0.00358095	0.000150795	1	0	1.0744	0.0001	1.0633	0.000124473	1.05381	0.00129094	1.03624	0.000654793	2019-10-20 13:47:22	173.181	0.018536	0.000124591	1.00115	24.6062	5.464e-10
	10	TF	168.102	1.76099	0.189125	0.109937	0.0064385	0.00752186	35.7498	5.18995	90.3943	0.0324307	6.12718	0.00984957	0.117739	0.0120934	0.0317299	0.0101944	0.191419	0.00104149	1.26726	0.0213416	0.00174672	0.00828793	-0.00344867	0.0103518	0.0163677	0.0095584	0.00439956	0.000172808	1	0	1.0744	0.0001	1.0633	0.000124473	1.05381	0.00129094	1.03624	0.000654793	2019-10-20 15:21:17	173.246	0.018536	0.000124591	1.00115	24.6379	5.464e-10
	11	TF	143.142	2.57652	0.744475	0.287992	-0.012159	0.0187184	38.1522	4.38888	26.913	0.0237465	2.23631	0.00803587	0.028929	0.00979259	0.00869745	0.00908382	0.0559154	0.000530855	1.13354	0.0193386	0.00615757	0.00817539	-0.00145352	0.0106323	-0.00149126	0.00977577	0.00370662	0.000158279	1	0	1.0744	0.0001	1.0633	0.000124473	1.05381	0.00129094	1.03624	0.000654793	2019-10-20 16:02:40	173.275	0.018536	0.000124591	1.00115	24.6519	5.464e-10
BR119	01	TF	80.7853	1.65894	0.83885	0.274452	-0.00128313	0.0168785	46.0331	2.49811	15.6939	0.0234098	2.70924	0.00888589	0.0292982	0.0115443	0.0196985	0.0101017	0.0293678	0.000391584	1.00279	0.0210412	0.00102771	0.0089198	-0.00894799	0.0106872	-0.0129483	0.0104105	0.00328943	0.000146059	1	0	1.0744	0.0001	1.0633	0.000124473	1.05381	0.00129094	1.03674	0.00311447	2019-10-23 12:42:00	176.135	0.0180656	0.000169881	1.00117	26.0848	5.464e-10
	02	TF	97.0507	1.39772	0.0596605	0.255433	-0.00310763	0.0156452	60.3547	3.01456	15.2151	0.0219336	2.83871	0.0106572	0.0503759	0.0111133	0.0204531	0.00940189	0.021363	0.000330887	0.953014	0.0242189	0.00194542	0.0078599	0.0187382	0.0106025	0.0182044	0.0106652	0.00300034	0.000140618	1	0	1.0744	0.0001	1.0633	0.000124473	1.05381	0.00129094	1.03674	0.00311447	2019-10-23 13:23:21	176.164	0.0180656	0.000169881	1.00117	26.0996	5.464e-10
	03	TF	92.9782	1.58595	0.314782	0.27575	0.0381418	0.0167229	53.2291	2.88482	16.4461	0.0230661	2.8051	0.00976222	0.0587984	0.0104666	0.0280469	0.0108194	0.0273643	0.000386594	1.28092	0.0211765	0.0090149	0.0096732	-0.0104297	0.0122427	0.0265585	0.0104442	0.00412241	0.000151878	1	0	1.0744	0.0001	1.0633	0.000124473	1.05381	0.00129094	1.03399	0.000780456	2019-10-23 15:06:43	176.236	0.0180656	0.000169881	1.00117	26.1366	5.464e-10
	04	TF	89.8575	2.01179	0.470961	0.258845	0.00421372	0.0143117	32.9373	2.7856	25.9993	0.0261176	2.93576	0.00945068	0.0482152	0.0103679	0.037357	0.0116158	0.0583711	0.000557931	1.12001	0.0211727	0.000275071	0.00941639	0.00195762	0.0101416	0.0230111	0.00923657	0.00368664	0.000136402	1	0	1.0744	0.0001	1.0633	0.000124473	1.05381	0.00129094	1.03399	0.000780456	2019-10-23 15:48:04	176.265	0.0180656	0.000169881	1.00117	26.1514	5.464e-10
	05	TF	93.6283	1.35715	0.253564	0.235429	0.0357062	0.0160857	57.6614	2.90551	15.7962	0.0241812	2.93469	0.00992639	0.0575277	0.0122103	0.0216677	0.00949865	0.0237963	0.000331321	0.92894	0.0221624	-0.00776994	0.00961436	-0.0177027	0.010828	0.0362914	0.00959463	0.00319802	0.000154883	1	0	1.0744	0.0001	1.0633	0.000124473	1.05381	0.00129094	1.03399	0.000780456	2019-10-23 17:10:43	176.322	0.0180656	0.000169881	1.00117	26.1811	5.464e-10
	06	TF	92.3182	1.63563	-0.0879818	0.270978	-0.00184246	0.0167503	53.6842	2.86382	15.0283	0.0274176	2.63564	0.00902589	0.0324605	0.0106864	-0.00542092	0.0092552	0.0244193	0.000365708	0.885298	0.0205603	-0.00351724	0.00983027	0.00138875	0.0108677	0.0105617	0.0104095	0.00317373	0.000169431	1	0	1.0744	0.0001	1.0633	0.000124473	1.05381	0.00129094	1.03399	0.000780456	2019-10-23 17:52:02	176.351	0.0180656	0.000169881	1.00117	26.1959	5.464e-10
	07	TF	93.8366	1.82282	0.648774	0.247912	-0.0262551	0.0145347	48.597	2.91214	18.131	0.0257413	2.71036	0.00951473	0.0353534	0.00966988	0.00661691	0.00993453	0.0334543	0.000421601	1.96925	0.0198607	0.000383455	0.00860203	0.0163256	0.00948098	-0.00440627	0.00818035	0.00619889	0.000208705	1	0	1.0744	0.0001	1.0633	0.000124473	1.05381	0.00129094	1.03956	0.00199888	2019-10-24 10:15:17	177.034	0.0180656	0.000169881	1.00118	26.5516	5.464e-10
	08	TF	105.856	1.29987	0.825514	0.233169	0.00226581	0.0133173	68.5725	3.29605	15.9231	0.0236059	3.03064	0.00922072	0.0384308	0.0097318	0.0201925	0.00940012	0.0196065	0.000328018	1.3864	0.0222464	-0.0150379	0.00842114	0.00693153	0.00995526	-0.014436	0.00978967	0.00443372	0.000146276	1	0	1.0744	0.0001	1.0633	0.000124473	1.05381	0.00129094	1.03956	0.00199888	2019-10-24 10:56:42	177.062	0.0180656	0.000169881	1.00118	26.5667	5.464e-10
BR46	01	TF	149.78	3.00492	0.166514	0.404775	-0.0167962	0.0244361	49.3155	4.7207	17.3643	0.0253358	1.71697	0.00905465	0.0246926	0.0100839	-0.00880607	0.00877939	0.030753	0.00044956	1.08863	0.0267463	0.00994428	0.00997609	0.0134539	0.01021	0.00759157	0.00988951	0.00385169	0.000160038	1	0	1.0744	0.0001	1.0633	0.000124473	1.05381	0.00129094	1.03956	0.00199888	2019-10-24 12:19:27	177.12	0.0180656	0.000169881	1.00118	26.5968	5.464e-10
	02	TF	133.189	5.40082	-2.15564	0.934219	0.0439117	0.0555457	41.2711	4.17855	9.74338	0.0226761	0.837564	0.00855021	0.0131092	0.0103907	-0.0142864	0.00917035	0.0209996	0.000346805	1.64728	0.0211169	0.0278248	0.00951237	-0.0250636	0.0111606	0.0269411	0.0105564	0.00576614	0.000186642	1	0	1.0744	0.0001	1.0633	0.000124473	1.05381	0.00129094	1.03537	0.00285109	2019-10-25 13:16:53	178.16	0.0180656	0.000169881	1.00118	27.1487	5.464e-10
	03	TF	189.974	2.35605	0.214198	0.29102	0.0114245	0.0176743	55.6864	6.05465	28.5436	0.0239713	2.52855	0.00933545	0.043923	0.0103678	0.000228753	0.00995549	0.0434059	0.000538303	1.18867	0.0229498	0.0110626	0.00955318	-0.0143363	0.0112417	0.00109857	0.00943634	0.00386062	0.000147915	1	0	1.0744	0.0001	1.0633	0.000124473	1.05381	0.00129094	1.03537	0.00285109	2019-10-25 13:58:15	178.188	0.0180656	0.000169881	1.00118	27.1641	5.464e-10
	04	TF	137.114	13.4428	2.35065	2.82738	0.0555568	0.161124	43.1785	4.30637	3.58485	0.0230351	0.240505	0.00953829	0.0121133	0.00995987	-0.00231871	0.00952277	0.00861887	0.00023515	1.0214	0.0218273	-0.00415723	0.00795535	0.000620336	0.0100162	0.00536547	0.00953648	0.00383066	0.000160588	1	0	1.0744	0.0001	1.0633	0.000124473	1.05381	0.00129094	1.03537	0.00285109	2019-10-25 14:39:38	178.217	0.0180656	0.000169881	1.00119	27.1796	5.464e-10
	05	TF	137.651	2.48867	0.186895	0.378652	0.0233729	0.0225517	53.9118	4.32388	16.5885	0.0247787	1.89665	0.00924645	0.0267365	0.00960983	-0.00494219	0.00922227	0.0278804	0.000402502	1.53826	0.023107	0.0129494	0.00862643	-0.00207676	0.0110168	0.00319694	0.0093381	0.00515705	0.000169417	1	0	1.0744	0.0001	1.0633	0.000124473	1.05381	0.00129094	1.03541	0.00223649	2019-10-26 12:41:32	179.135	0.0180656	0.000169881	1.00119	27.6768	5.464e-10
BR10	01	TF	178.233	0.718667	0.115353	0.0822855	-0.00463928	0.00490532	70.6044	5.70886	70.867	0.0295641	8.62118	0.00881924	0.109401	0.0101931	0.00638248	0.0105731	0.0704719	0.000585594	1.05098	0.0214991	-0.00149117	0.00879497	0.00133077	0.010445	0.000840067	0.0101945	0.00355297	0.000166356	1	0	1.0744	0.0001	1.0633	0.000124473	1.05381	0.00129094	1.03624	0.000654793	2019-10-20 16:43:59	173.303	0.0179171	0.00016986	1.00115	24.6659	5.464e-10
	02	TF	176.465	0.735941	0.128071	0.102923	-0.00390792	0.00602069	69.8571	5.64946	55.7067	0.0234617	6.76533	0.0114092	0.0853837	0.0104287	0.0192785	0.0107096	0.0570826	0.000414829	0.983243	0.0244132	0.00548762	0.00924406	0.00906123	0.0094024	0.00907868	0.0096147	0.00327576	0.000145213	1	0	1.0744	0.0001	1.0633	0.000124473	1.05381	0.00129094	1.03624	0.000654793	2019-10-20 17:25:17	173.332	0.0179171	0.00016986	1.00115	24.6798	5.464e-10
	03	TF	175.662	1.28728	0.284913	0.144174	0.00974729	0.0099017	69.3578	5.62247	39.2602	0.0223929	4.62378	0.0111595	0.0683857	0.0115737	0.0316292	0.00969162	0.0435544	0.000532769	1.81031	0.0222594	-0.00964557	0.0095893	-0.0255898	0.0107117	0.0129176	0.00950028	0.00590138	0.000190049	1	0	1.0744	0.0001	1.0633	0.000124473	1.05381	0.00129094	1.03354	0.00274715	2019-10-21 10:49:03	174.057	0.0179171	0.00016986	1.00116	25.0357	5.464e-10
	04	TF	177.432	1.16685	0.277712	0.119224	-0.00936692	0.00779549	58.8371	5.68193	58.2597	0.0294738	5.89522	0.0102941	0.0938842	0.010957	0.0227153	0.00950967	0.0815033	0.000627209	1.33823	0.0220244	0.00379279	0.00927496	0.0319515	0.011439	0.00532087	0.0106924	0.00471739	0.000171692	1	0	1.0744	0.0001	1.0633	0.000124473	1.05381	0.00129094	1.03354	0.00274715	2019-10-21 11:30:26	174.086	0.0179171	0.00016986	1.00116	25.0499	5.464e-10
	06	TF	182.821	1.26508	0.0268966	0.218713	-0.0111757	0.0137478	85.7751	5.86326	22.5375	0.0232974	3.14561	0.00905578	0.0278232	0.0103004	-0.00638131	0.0104374	0.0135341	0.000278175	1.08872	0.0219398	0.00183924	0.010301	0.0037402	0.0107248	-0.00393169	0.00926831	0.00361251	0.000153056	1	0	1.0744	0.0001	1.0633	0.000124473	1.05381	0.00129094	1.03354	0.00274715	2019-10-21 12:53:10	174.143	0.0179171	0.00016986	1.00116	25.0784	5.464e-10
	07	TF	178.935	0.785358	0.0915142	0.0933585	-0.00588977	0.00607846	66.8095	5.73247	63.6019	0.0276648	7.29991	0.0106929	0.0947278	0.0108597	0.00628347	0.00995311	0.0716117	0.000484179	1.03286	0.02456	0.0103248	0.00864624	0.0141312	0.010741	0.0122194	0.00960899	0.00372546	0.000162147	1	0	1.0744	0.0001	1.0633	0.000124473	1.05381	0.00129094	1.03354	0.00274715	2019-10-21 13:34:29	174.172	0.0179171	0.00016986	1.00116	25.0926	5.464e-10
[truncated: 1 more columns]
